# Supplementary material for: Spectro-Electrochemical Properties of A New Non-Enzymatic Modified Working Electrode Used for Histamine Assessment in the Diagnosis of Food Poisoning
Source: Foods. 2023 Jul 31;12(15):2908. doi: 10.3390/foods12152908 (PMC10417452; doi:10.3390/foods12152908)
Supplement: Supplementary file 1 [file foods-12-02908-s001.zip]

Archive with 1 entries (1 files):
- foods-2437674-supplementary.pdf
